# Supplementary material for: Absolute quantification of nicotinamide mononucleotide in biological samples by double isotope-mediated liquid chromatography-tandem mass spectrometry (dimeLC-MS/MS)
Source: NPJ Aging. 2024 Jan 2;10(1):2. doi: 10.1038/s41514-023-00133-1 (PMC10762063; doi:10.1038/s41514-023-00133-1)
Supplement: Supplementary file 2 — Supplementary table [file 41514_2023_133_MOESM2_ESM.xlsx]

## Sheet: Summary
#	Name	PCA extraction						MeOH extraction						Fold change (PCA/MeOH)
		Ex1	Ex2	Ex3	Average	CV		Ex1	Ex2	Ex3	Average	CV		Ex1	Ex2	Ex3	Average	CV
	Hit number	80	76	72				83	76	72				80	76	72
1	Cystine	0.0225004	0.0139454	0.0152508	0.0172322	0.267456		4.51044	3.51107	9.10899	5.71016	0.522854		0.00498852	0.00397184	0.00167426	0.00354487	0.478969
2	Asparagine	1.10016	0.539146	0.419853	0.686388	0.52925		1.40185	1.80813	4.31641	2.5088	0.629214		0.784797	0.298179	0.0972688	0.393415	0.898592
3	Aspartic acid	1.22099	0.610343	0.390349	0.740561	0.581126		3.42133	2.34456	3.343	3.0363	0.197722		0.356876	0.260323	0.116766	0.244655	0.493836
4	Serine	6.16527	2.99491	2.34923	3.83647	0.532384		13.0008	10.5054	16.2747	13.2603	0.218198		0.474222	0.285082	0.144349	0.301218	0.549528
5	Alanine	13.3482	8.5053	6.42818	9.42722	0.376667		18.1313	9.6767	6.30035	11.3695	0.536036		0.736194	0.878946	1.02029	0.878477	0.161699
6	4-Hydroxyproline	4.56243	2.47681	2.05147	3.03024	0.443483		6.84939	5.12675	7.41652	6.46422	0.184475		0.666108	0.483115	0.276608	0.475277	0.41001
7	Cystathionine	0.245722	0.154145	0.11578	0.171883	0.388417		0.704377	0.405883	0.562067	0.557442	0.267831		0.348851	0.379778	0.20599	0.31154	0.297578
8	Glycine	0.911839	0.504955	0.371372	0.596055	0.472297		2.07931	1.2462	1.32246	1.54932	0.297269		0.438529	0.405197	0.280819	0.374849	0.221742
9	Citicoline	0.0324876	0.00339453	0.0068846	0.0142556	1.11434		0.017415	0.0681333	0.184409	0.0899858	0.951427		1.8655	0.0498219	0.0373333	0.650885	1.61612
10	Glutamine	123.293	60.7173	54.9328	79.6476	0.47595		109.664	51.4965	60.1417	73.7675	0.425481		1.12427	1.17906	0.913389	1.07224	0.130819
11	Threonine	7.34432	4.68469	3.15834	5.06245	0.418455		14.1704	6.43005	4.37111	8.32384	0.620728		0.518287	0.728562	0.722549	0.656466	0.182346
12	Cysteine	0	0.0134978	0	0.00449926	1.73205		0.0342316	0.0104141	0	0.0148819	1.17913		0	1.29611	#DIV/0!	#DIV/0!	#DIV/0!
13	Dimethylglycine	5.40369	2.85783	0	2.75384	0.981665		6.36231	4.96622	0	3.77618	0.885534		0.849328	0.575452	#DIV/0!	#DIV/0!	#DIV/0!
14	Methionine sulfoxide	0	0.0278788	0.00507497	0.0109846	1.35182		0.337283	0.0683608	0.107322	0.170989	0.84992		0	0.407818	0.0472872	0.151702	1.47038
15	Glutamic acid	13.0431	8.44354	6.24142	9.24268	0.37549		12.8469	12.7049	5.22529	10.259	0.424984		1.01527	0.664587	1.19446	0.958107	0.281308
16	Cytidine monophosphate	0.0348323	0	0.00108482	0.0119724	1.6542		0.0819672	0	0.0219346	0.0346339	1.2252		0.424954	#DIV/0!	0.049457	#DIV/0!	#DIV/0!
17	Citrulline	0.766353	0.0807022	0	0.282352	1.49139		4.42336	5.91018	0	3.44451	0.892513		0.173251	0.0136548	#DIV/0!	#DIV/0!	#DIV/0!
18	Guanosine monophosphate	0	0	0	0	#DIV/0!		0	0	0	0	#DIV/0!		#DIV/0!	#DIV/0!	#DIV/0!	#DIV/0!	#DIV/0!
19	Proline	148.645	90.5069	83.0404	107.398	0.334422		85.9649	91.8572	87.5973	88.4731	0.0343857		1.72914	0.9853	0.947979	1.22081	0.360929
20	Ornitine	4.19666	2.02428	1.43646	2.55246	0.569618		11.1886	10.9749	8.72178	10.2951	0.132754		0.375082	0.184447	0.164698	0.241409	0.481278
21	2-Aminobutyric acid	0	1.37693	2.23414	1.20369	0.93637		9.62481	8.99031	7.66746	8.76086	0.113989		0	0.153157	0.29138	0.148179	0.983632
22	Lysine	136.076	60.5051	131.781	109.454	0.387791		969.431	630.005	561.641	720.359	0.303174		0.140367	0.0960391	0.234635	0.157014	0.450799
23	Histidine	302.922	163.395	193.986	220.101	0.333201		317.637	282.798	222.628	274.354	0.175188		0.953674	0.57778	0.871345	0.800933	0.246702
24	Adenosine monophosphate	0	0	0	0	#DIV/0!		0	0	0	0	#DIV/0!		#DIV/0!	#DIV/0!	#DIV/0!	#DIV/0!	#DIV/0!
25	Uracil	2.88219	1.62317	0.633655	1.713	0.657882		1.27415	1.0427	0.951436	1.08943	0.1527		2.26205	1.5567	0.665999	1.49492	0.535024
26	Argininosuccinic acid	0.0592174	0.0264606	0.0615147	0.0490642	0.39966		1.07646	0.926109	0.741392	0.914653	0.183487		0.0550113	0.0285718	0.082972	0.0555184	0.489994
27	Thymidine monophosphate	0.0467305	0	0	0.0155768	1.73205		0.464177	0	0	0.154726	1.73205		0.100674	#DIV/0!	#DIV/0!	#DIV/0!	#DIV/0!
28	Homocysteine	0.0642702	0.00247271	0.0828656	0.0498695	0.843936		0.17294	0.143638	0.21925	0.17861	0.213446		0.371633	0.0172148	0.377949	0.255599	0.807792
29	Arginine	2456.55	704.909	231.262	1130.91	1.03652		1174.59	1031.02	856.363	1020.66	0.156139		2.09142	0.683699	0.270052	1.01506	0.940664
30	Creatine	1492.23	1376.51	635.066	1167.93	0.398216		731.961	669.315	607.336	669.537	0.0930684		2.03867	2.0566	1.04566	1.71364	0.33762
31	4-Aminobutyric acid	0.705344	1.13061	0.184039	0.673331	0.704107		0.517645	0.481825	0.436664	0.478711	0.0847691		1.3626	2.34652	0.421466	1.37686	0.699129
32	Cysteamine	0.0106611	0	0	0.00355372	1.73205		0.00242976	0	0	0.000809919	1.73205		4.38774	#DIV/0!	#DIV/0!	#DIV/0!	#DIV/0!
33	Cytosine	0.76246	1.74834	1.46363	1.32481	0.382989		0.127759	0.542554	0.406202	0.358838	0.589165		5.96797	3.22242	3.60321	4.26453	0.348797
34	Nicotinic acid	0.800518	0.705389	0.489686	0.665198	0.239426		0.325998	0.386862	0.319052	0.343971	0.10846		2.45559	1.82336	1.53482	1.93792	0.243022
35	Cytidine 3',5'-cyclic monophosphate	0.117578	0.0713834	0.00484562	0.0646023	0.877232		0.0491943	0.0647196	0.0448264	0.0529134	0.197588		2.39007	1.10297	0.108098	1.20038	0.953118
36	Hypoxanthine	0	0	0	0	#DIV/0!		0	0	0	0	#DIV/0!		#DIV/0!	#DIV/0!	#DIV/0!	#DIV/0!	#DIV/0!
37	Homocystine	0	0	0	0	#DIV/0!		0	0	0	0	#DIV/0!		#DIV/0!	#DIV/0!	#DIV/0!	#DIV/0!	#DIV/0!
38	Choline	239.059	125.288	78.4955	147.614	0.559413		67.7962	56.5018	64.6563	62.9848	0.0925587		3.52614	2.21742	1.21404	2.3192	0.499916
39	Uridine	23.2246	15.8424	12.782	17.283	0.310611		6.63315	6.34764	6.30222	6.42767	0.0279095		3.50129	2.4958	2.02817	2.67509	0.281393
40	5-Glutamylcysteine	0.0351464	0	0	0.0117155	1.73205		0.498379	0	0	0.166126	1.73205		0.0705214	#DIV/0!	#DIV/0!	#DIV/0!	#DIV/0!
41	Glutathione	0.0773639	0	0	0.025788	1.73205		1.97232	0	0	0.657438	1.73205		0.0392249	#DIV/0!	#DIV/0!	#DIV/0!	#DIV/0!
42	Valine	1713.78	958.736	386.653	1019.72	0.652788		470.899	415.096	408.995	431.663	0.0790341		3.63938	2.30967	0.945375	2.29814	0.586143
43	Creatinine	108.955	76.8354	37.5567	74.4489	0.480313		30.4677	24.9593	22.1238	25.8503	0.164125		3.57608	3.07843	1.69757	2.78403	0.349582
44	Norepinephrine	0	0	0	0	#DIV/0!		0	0	0	0	#DIV/0!		#DIV/0!	#DIV/0!	#DIV/0!	#DIV/0!	#DIV/0!
45	Carnitine	588.185	412.381	345.376	448.647	0.27951		232.885	207.796	192.207	210.963	0.0972836		2.52564	1.98455	1.79689	2.10236	0.179982
46	Methionine	366.852	241.794	190.805	266.484	0.33992		105.202	94.6039	85.6865	95.1643	0.102665		3.4871	2.55586	2.22678	2.75658	0.23714
47	Niacinamide	74.7286	58.971	41.4651	58.3882	0.284979		15.2231	15.2942	12.8864	14.4679	0.0946978		4.90889	3.85577	3.21773	3.99413	0.213821
48	Ophthalmic acid	6.52599	4.70989	3.99222	5.07603	0.257281		2.1333	1.99731	1.82439	1.985	0.077996		3.0591	2.35812	2.18824	2.53515	0.182093
49	Carnosine	17.5675	14.2795	16.1968	16.0146	0.103131		5.45592	6.42244	8.78691	6.88842	0.248778		3.2199	2.22337	1.84329	2.42885	0.292706
50	Guanosine 3',5'-cyclic monophosphate	0.0214882	0.0245992	0	0.0153625	0.871925		0.00581351	0.0145282	0	0.00678057	1.07841		3.69625	1.69321	#DIV/0!	#DIV/0!	#DIV/0!
51	Thymine	0.558973	0.186727	0.185174	0.310291	0.694076		0.153348	0.102453	0.129974	0.128592	0.198114		3.64512	1.82256	1.42471	2.29746	0.515324
52	Histamine	8.08145	2.28013	1.69231	4.01796	0.878887		1.99319	1.09919	1.10998	1.40079	0.366268		4.05452	2.07437	1.52462	2.55117	0.52158
53	Thymidine	3.88036	1.79959	1.48489	2.38828	0.545047		1.11092	0.781351	0.973106	0.955124	0.173293		3.49293	2.30317	1.52593	2.44068	0.405907
54	Adenosine 3',5'-cyclic monophosphate	0.0745873	0.0495841	0.244396	0.122856	0.862774		0.0377565	0.0325674	0.0594248	0.0432496	0.3294		1.97548	1.52251	4.1127	2.53689	0.545292
55	Adenylsuccinic acid	0.043047	0.0223921	0.00989884	0.0251127	0.666624		0.0207625	0.00821528	0.00280101	0.0105929	0.869805		2.0733	2.72567	3.53403	2.77767	0.26344
56	Guanosine	0.920935	0.456159	0.489097	0.622064	0.416925		0.438267	0.514161	0.6747	0.542376	0.222567		2.10131	0.88719	0.72491	1.2378	0.607696
57	Inosine	0.726064	0.0689612	0.363045	0.386023	0.852678		0.0762837	0.0476944	0.11262	0.078866	0.412593		9.51794	1.4459	3.22363	4.72916	0.896861
58	FAD	0	0	0	0	#DIV/0!		0	0	0	0	#DIV/0!		#DIV/0!	#DIV/0!	#DIV/0!	#DIV/0!	#DIV/0!
59	Pantothenic acid	9.21043	4.63663	3.79593	5.881	0.495469		3.297	2.31628	2.51352	2.70893	0.191494		2.79358	2.00175	1.51021	2.10185	0.308068
60	Dopa	5.13999	0	1.92413	2.3547	1.10286		1.64826	0	0.725796	0.791351	1.04389		3.11843	#DIV/0!	2.65106	#DIV/0!	#DIV/0!
61	Cytidine	216.36	90.084	69.2764	125.24	0.63554		69.3315	45.6143	46.4784	53.8081	0.249974		3.12066	1.97491	1.49051	2.19536	0.381322
62	Adenine	1.84125	0.0958632	0.773418	0.903512	0.973909		0.539284	0.268106	0.470288	0.425892	0.330916		3.41426	0.357558	1.64456	1.80546	0.850027
63	Tyrosine	1061.79	695.904	444.584	734.093	0.422794		352.394	273.385	234.089	286.623	0.210217		3.01308	2.54551	1.89921	2.48593	0.224994
64	Adenosine	6.26622	3.77606	3.20513	4.4158	0.368616		2.10021	2.31116	2.52634	2.31257	0.0921338		2.98361	1.63383	1.26869	1.96205	0.46041
65	Symmetric dimethylarginine	63.0893	44.7363	34.4	47.4085	0.306488		27.2528	22.8725	17.3908	22.5054	0.219557		2.31497	1.9559	1.97805	2.08297	0.0966009
66	S-Adenosylmethionine	3.05132	1.09136	1.24916	1.79728	0.605857		0.367539	0.422399	0.319186	0.369708	0.13968		8.30203	2.58371	3.91358	4.93311	0.606593
67	Epinephrine	0.572104	0.232507	0.299961	0.368191	0.488297		0.198512	0.0278895	0.165243	0.130548	0.692831		2.88197	8.33673	1.81527	4.34465	0.805158
68	Asymmetric dimethylarginine	72.1574	56.636	43.0005	57.2647	0.254758		33.034	28.0471	20.712	27.2643	0.227337		2.18434	2.01932	2.07612	2.09326	0.0400492
69	Isoleucine	2111.26	1351.75	857.692	1440.23	0.438436		612.584	496.63	433.061	514.092	0.177062		3.44648	2.72185	1.98053	2.71629	0.26985
70	Leucine	3878.53	2565.34	1620.14	2688	0.421942		1156.25	909.191	787.337	950.926	0.197664		3.3544	2.82157	2.05774	2.74457	0.237469
71	Phenylalanine	4009.11	2778.64	1783.46	2857.07	0.390223		1197.62	980.299	841.24	1006.39	0.178479		3.34755	2.83449	2.12004	2.76736	0.222777
72	Dopamine	0.0130286	0	0	0.00434288	1.73205		0.00422545	0	0	0.00140848	1.73205		3.08338	#DIV/0!	#DIV/0!	#DIV/0!	#DIV/0!
73	S-Adenosylhomocysteine	0.855779	0.60861	0.449789	0.638059	0.320646		0.31373	0.295987	0.294257	0.301325	0.0357691		2.72775	2.0562	1.52856	2.10417	0.28564
74	Kynurenine	24.0259	15.6575	10.6823	16.7886	0.401662		7.1374	5.6863	5.02403	5.94924	0.181694		3.3662	2.75354	2.12624	2.74866	0.225562
75	Acetylcarnitine	3958.33	3018.98	2211.88	3063.06	0.285355		920.002	837.556	701.544	819.701	0.134583		4.30252	3.60451	3.15287	3.68663	0.15711
76	Acetylcholine	0.0251004	0.0107121	0.0138354	0.0165493	0.457324		0.00458864	0.00402223	0.0111072	0.00657269	0.599024		5.47013	2.66321	1.24562	3.12632	0.687707
77	Tryptophan	3288.06	2378.45	1436.41	2367.64	0.391052		1059.55	872.968	676.143	869.554	0.220488		3.10326	2.72455	2.12442	2.65075	0.186203
78	Serotonin	2.57899	1.82337	1.02788	1.81008	0.42851		0.644131	0.278769	0.17099	0.36463	0.68009		4.00383	6.54081	6.01136	5.51867	0.242509
79	Allantoin	3.32077	1.87246	2.26742	2.48688	0.301052		0.789397	0.361075	0.796788	0.649087	0.384313		4.20671	5.18577	2.8457	4.07939	0.288087
80	Methionine sulfone	0	0.00425595	0	0.00141865	1.73205		0	0.038794	0	0.0129313	1.73205		#DIV/0!	0.109706	#DIV/0!	#DIV/0!	#DIV/0!
81	2-Ketoglutaric acid	0	0	0	0	#DIV/0!		0	0	0	0	#DIV/0!		#DIV/0!	#DIV/0!	#DIV/0!	#DIV/0!	#DIV/0!
82	Malic acid	0.0709936	0.0894104	0.0635043	0.0746361	0.178621		0.364932	0.540264	0.63206	0.512418	0.264869		0.19454	0.165494	0.100472	0.153502	0.313786
83	Isocitric acid	0	0	0	0	#DIV/0!		0	0	0	0	#DIV/0!		#DIV/0!	#DIV/0!	#DIV/0!	#DIV/0!	#DIV/0!
84	Pyruvic acid	0	0	0	0	#DIV/0!		0	0	0	0	#DIV/0!		#DIV/0!	#DIV/0!	#DIV/0!	#DIV/0!	#DIV/0!
85	Orotic acid	0	0	0	0	#DIV/0!		0	0	0	0	#DIV/0!		#DIV/0!	#DIV/0!	#DIV/0!	#DIV/0!	#DIV/0!
86	Lactic acid	45.7844	14.9615	4.01954	21.5885	1.00316		58.1917	53.3878	48.424	53.3345	0.0915741		0.786786	0.280241	0.0830072	0.383345	0.947036
87	Uric acid	1.13719	2.76759	0.648464	1.51775	0.731109		4.0288	4.55291	4.0761	4.21927	0.0687111		0.282264	0.607873	0.15909	0.349742	0.662992
88	Citric acid	9.44813	17.7732	4.40544	10.5423	0.640348		26.8943	28.4752	26.5541	27.3079	0.0375391		0.351306	0.624165	0.165904	0.380458	0.605893
89	Aconitic acid	0.0132393	0	0	0.00441308	1.73205		0.0616108	0	0	0.0205369	1.73205		0.214885	#DIV/0!	#DIV/0!	#DIV/0!	#DIV/0!
90	NAD	0	0	0	0	#DIV/0!		0	0	0	0	#DIV/0!		#DIV/0!	#DIV/0!	#DIV/0!	#DIV/0!	#DIV/0!
91	Succinic acid	3.54307	1.52899	0.352603	1.80822	0.89229		1.29602	1.26986	1.43148	1.33245	0.0651086		2.7338	1.20406	0.24632	1.39473	0.899569
92	Xanthine	0	0	0	0	#DIV/0!		0	0	0	0	#DIV/0!		#DIV/0!	#DIV/0!	#DIV/0!	#DIV/0!	#DIV/0!
93	Fumaric acid	0.0371589	0	0	0.0123863	1.73205		0.00458739	0	0	0.00152913	1.73205		8.10023	#DIV/0!	#DIV/0!	#DIV/0!	#DIV/0!
94	Guanine	0	0	0	0	#DIV/0!		0	0	0	0	#DIV/0!		#DIV/0!	#DIV/0!	#DIV/0!	#DIV/0!	#DIV/0!
95	FMN	0.0595724	0.0444157	0.00657256	0.0368536	0.740693		0.00338786	0.00262123	0.0010102	0.00233976	0.518669		17.5841	16.9447	6.5062	13.6783	0.454694
96	Oxidized glutathione	0.199618	0.0196084	0.00766271	0.0756296	1.42197		0.778369	0.562994	0.706283	0.682549	0.160621		0.256456	0.0348288	0.0108493	0.100711	1.34454
97	Taurocholic acid	0	0.00316345	0	0.00105448	1.73205		0	0.0026069	0	0.000868968	1.73205		#DIV/0!	1.21349	#DIV/0!	#DIV/0!	#DIV/0!
98	Cholic acid	0.218012	0.144493	0.10442	0.155641	0.370153		0.190833	0.156125	0.133201	0.160053	0.181291		1.14242	0.925496	0.783923	0.950613	0.189945
99	2-Morpholinoethanesulfonic acid	1	1	1	1	0		1	1	1	1	0		1	1	1	1	0

## Sheet: Raw data
Experiment 1
Data Filename	Sample Name	Sample ID	Cystine	Asparagine	Aspartic acid	Serine	Alanine	4-Hydroxyproline	Cystathionine	Glycine	Citicoline	Glutamine	Threonine	Cysteine	Dimethylglycine	Methionine sulfoxide	Glutamic acid	Cytidine monophosphate	Citrulline	Guanosine monophosphate	Proline	Ornitine	2-Aminobutyric acid	Lysine	Histidine	Adenosine monophosphate	Uracil	Argininosuccinic acid	Thymidine monophosphate	Homocysteine	Arginine	Creatine	4-Aminobutyric acid	Cysteamine	Cytosine	Nicotinic acid	Cytidine 3',5'-cyclic monophosphate	Hypoxanthine	Homocystine	Choline	Uridine	5-Glutamylcysteine	Glutathione	Valine	Creatinine	Norepinephrine	Carnitine	Methionine	Niacinamide
C:\LabSolutions\Data\Primary_metabolites\WashU project\220526_Compare PCA vs MeOH_1\02_PCA extract_#1_1_003.lcd	PCA extract_#1_1	2	0.0424745	1.1713	1.34249	7.0306	13.5485	4.67107	0.288504	1.01579	0.0825426	122.126	7.40527	0	5.27262	0	12.7848	0.0314854	0.656985	0	138.69	3.39498	0	126.889	265.977	0	2.5568	0.0440221	0.105151	0.00780973	2030.92	1418.89	0.577432	0.0296166	0.92503	0.707055	0.104082	0	0	226.273	20.7115	0.0261515	0	1684.74	112.028	0	603.363	353.152	72.7443
C:\LabSolutions\Data\Primary_metabolites\WashU project\220526_Compare PCA vs MeOH_1\03_PCA extract_#1_2_004.lcd	PCA extract_#1_2	3	0.0194609	1.22711	1.2211	6.43942	12.6299	4.33843	0.183972	0.919192	0.0697932	115.627	7.40869	0	4.7792	0	12.3605	0.0218629	1.05254	0	127.455	3.28282	0	119.053	243.487	0	2.6343	0.141413	0.0364666	0.00835621	1962.47	1360.31	0.632102	0.00613332	0.631541	0.843035	0.0848345	0	0	222.436	21.8856	0.00310771	0.115677	1629.82	102.693	0	587.218	337.524	70.2417
C:\LabSolutions\Data\Primary_metabolites\WashU project\220526_Compare PCA vs MeOH_1\04_PCA extract_#1_3_005.lcd	PCA extract_#1_3	4	0.00799116	1.26319	1.32036	6.5562	12.7201	4.30717	0.148319	0.86841	0.0109523	112.492	7.34522	0	5.65358	0	11.5245	0.0895609	0.68141	0	133.547	4.30648	0	114.975	252.341	0	2.39142	0.016872	0.0671289	0.0143224	1911.15	1313.39	0.667736	0.000954979	0.771801	0.889847	0.0695537	0	0	211.311	21.2746	0.0496311	0.0337549	1573.55	99.6075	0	532.39	331.179	69.9213
C:\LabSolutions\Data\Primary_metabolites\WashU project\220526_Compare PCA vs MeOH_1\06_PCA extract_#2_1_007.lcd	PCA extract_#2_1	6	0.0255566	1.02802	1.16663	6.12636	13.3659	4.62135	0.352619	0.831897	0.02552	128.802	7.25793	0	6.17495	0	12.9387	0.0361936	0.888727	0	160.081	3.9255	0	134.734	301.056	0	2.87357	0.0988807	0.0225415	0.032546	2400.69	1485.06	0.99617	0.00443719	0.70089	0.739856	0.153916	0	0	247.218	23.431	0.0879901	0.109226	1770.39	108.29	0	614.521	376.673	77.8394
C:\LabSolutions\Data\Primary_metabolites\WashU project\220526_Compare PCA vs MeOH_1\07_PCA extract_#2_2_008.lcd	PCA extract_#2_2	7	0.0393579	1.3397	1.42664	6.92203	15.2649	5.17393	0.241611	1.0602	0.0177474	144.32	8.5867	0	6.18233	0	15.3653	0.0178692	1.04273	0	181.586	5.74755	0	148.32	345.609	0	3.20583	0.0597857	0.0467176	0.108826	2666.58	1658.44	0.849886	0.00391416	0.843909	0.778168	0.128107	0	0	274.902	25.8212	0.0263125	0.0923467	1840.58	121.886	0	634.008	406.157	82.3098
C:\LabSolutions\Data\Primary_metabolites\WashU project\220526_Compare PCA vs MeOH_1\08_PCA extract_#2_3_009.lcd	PCA extract_#2_3	8	0.0147851	0.919049	1.05863	5.91607	12.7766	4.57858	0.250074	0.883502	0.0237256	116.019	6.68434	0	5.16162	0	13.0882	0.00341148	0.703628	0	145.025	3.81802	0	130.053	298.987	0	2.84432	0.0417985	0.0420562	0.0895094	2281.78	1368.5	0.580003	0.00982681	0.743821	0.717738	0.171492	0	0	230.503	22.0568	0.033185	0.112866	1648.85	104.359	0	556.654	354.015	72.7409
C:\LabSolutions\Data\Primary_metabolites\WashU project\220526_Compare PCA vs MeOH_1\10_PCA extract_#3_1_011.lcd	PCA extract_#3_1	10	0.00974831	1.04279	1.204	5.58147	13.6445	4.6789	0.225448	0.953697	0	128.937	7.42789	0	5.2523	0	13.3648	0.0341586	0.736964	0	158.294	4.34473	0	159.131	345.507	0	3.25426	0.0133652	0.0460892	0.174899	3025.29	1640.19	0.819854	0.00699633	0.72699	0.703761	0.0785312	0	0	257.123	25.0662	0.0193685	0.0994892	1825.64	112.839	0	605.952	389.301	77.0798
C:\LabSolutions\Data\Primary_metabolites\WashU project\220526_Compare PCA vs MeOH_1\11_PCA extract_#3_2_012.lcd	PCA extract_#3_2	11	0.0400252	0.960822	1.1665	5.33592	12.5735	4.15964	0.188698	0.739613	0.0427475	122.43	6.9752	0	5.05872	0	13.1385	0.0155261	0.514654	0	142.401	3.95853	0	145.279	329.935	0	3.17124	0.0305941	0.00905202	0.0853614	2873.62	1557.15	0.57908	0.0250364	0.735635	0.689416	0.0978924	0	0	237.991	23.7619	0.0500367	0.0255623	1700.44	107.254	0	567.626	374.87	73.5963
C:\LabSolutions\Data\Primary_metabolites\WashU project\220526_Compare PCA vs MeOH_1\12_PCA extract_#3_3_013.lcd	PCA extract_#3_3	12	0.00310377	0.949491	1.08257	5.57935	13.6097	4.53282	0.332257	0.934252	0.0193601	118.881	7.00768	0	5.09793	0	12.8224	0.0634227	0.619543	0	150.728	4.9913	0	146.249	343.396	0	3.00795	0.086225	0.0453712	0.056802	2956.49	1628.12	0.64583	0.00903452	0.782527	1.13579	0.169793	0	0	243.775	25.0125	0.0205347	0.107353	1750.03	111.636	0	591.93	378.795	76.0841
		Sample #1	0.0233089	1.22053	1.29465	6.67541	12.9662	4.43889	0.206932	0.934464	0.0544294	116.748	7.38639	0	5.23513	0	12.2233	0.0476364	0.796978	0	133.231	3.66143	0	120.306	253.935	0	2.52751	0.0674357	0.0695822	0.0101628	1968.18	1364.2	0.625757	0.012235	0.776124	0.813312	0.0861567	0	0	220.007	21.2906	0.0262968	0.0498106	1629.37	104.776	0	574.324	340.618	70.9691
		Sample #2	0.0265665	1.09559	1.2173	6.32149	13.8025	4.79129	0.281435	0.9252	0.022331	129.714	7.50966	0	5.83963	0	13.7974	0.0191581	0.878362	0	162.231	4.49702	0	137.702	315.217	0	2.97457	0.0668216	0.0371051	0.0769605	2449.68	1504	0.808686	0.00605939	0.762873	0.745254	0.151172	0	0	250.874	23.7697	0.0491625	0.104813	1753.27	111.512	0	601.728	378.948	77.63
		Sample #3	0.0176258	0.984368	1.15102	5.49891	13.2759	4.45712	0.248801	0.875854	0.0207025	123.416	7.13692	0	5.13632	0	13.1086	0.0377025	0.62372	0	150.474	4.43152	0	150.22	339.613	0	3.14448	0.0433948	0.0335041	0.105687	2951.8	1608.49	0.681588	0.0136891	0.748384	0.842989	0.115406	0	0	246.296	24.6135	0.02998	0.0774682	1758.7	110.576	0	588.503	380.989	75.5867
		Average	0.0225004	1.10016	1.22099	6.16527	13.3482	4.56243	0.245722	0.911839	0.0324876	123.293	7.34432	0	5.40369	0	13.0431	0.0348323	0.766353	0	148.645	4.19666	0	136.076	302.922	0	2.88219	0.0592174	0.0467305	0.0642702	2456.55	1492.23	0.705344	0.0106611	0.76246	0.800518	0.117578	0	0	239.059	23.2246	0.0351464	0.0773639	1713.78	108.955	0	588.185	366.852	74.7286
C:\LabSolutions\Data\Primary_metabolites\WashU project\220526_Compare PCA vs MeOH_1\14_MeOH extract_#1_1_015.lcd	MeOH extract_#1_1	14	3.11638	1.6188	3.981	15.4457	17.6371	8.14858	0.978566	2.4731	0.00851194	132.312	15.2298	0.0195438	6.62306	0.246345	12.6943	0.0107106	4.61945	0	115.117	11.3341	10.7313	1129.42	373.502	0	1.38428	1.1818	0.298541	0.16365	1254.86	801.477	0.546398	0.00178979	0.150404	0.391638	0.0367913	0	0	70.6637	7.01997	0.0184857	0.372404	507.847	32.979	0	241.045	112.878	16.0234
C:\LabSolutions\Data\Primary_metabolites\WashU project\220526_Compare PCA vs MeOH_1\15_MeOH extract_#1_2_016.lcd	MeOH extract_#1_2	15	3.17291	1.8636	3.85517	15.0932	18.0029	8.14805	0.801024	2.47804	0.0270866	132.192	15.3751	0.0368695	6.01764	0.232883	13.041	0.116477	4.73029	0	114.995	11.0938	11.1187	1142.21	370.289	0	1.42325	1.13796	0.388836	0.200466	1304.01	811.08	0.606062	0.00266788	0.130572	0.399262	0.082426	0	0	74.3572	7.45262	0.0692337	0.282438	508.703	33.6478	0	246.739	119.303	16.7661
C:\LabSolutions\Data\Primary_metabolites\WashU project\220526_Compare PCA vs MeOH_1\16_MeOH extract_#1_3_017.lcd	MeOH extract_#1_3	16	2.93579	1.56084	3.83562	14.9054	17.6901	7.86068	0.727481	2.36104	0.00802558	126.616	15.2763	0.00537831	6.87656	0.274874	13.2877	0.181318	4.26844	0	120.882	12.4995	10.9382	1192.57	397.109	0	1.36985	1.1382	0.469503	0.305859	1326.64	843.237	0.572462	0.00224213	0.103079	0.341851	0.0792094	0	0	77.5798	7.33175	0.0441891	0.342124	548.351	35.3706	0	262.359	121.471	17.2693
C:\LabSolutions\Data\Primary_metabolites\WashU project\220526_Compare PCA vs MeOH_1\18_MeOH extract_#2_1_019.lcd	MeOH extract_#2_1	18	5.51733	1.40287	3.68974	13.1171	19.06	6.87	0.766563	2.13547	0.00444221	117.402	14.2722	0.0267438	6.42001	0.416348	13.5763	0.0261983	4.33631	0	69.7762	10.2054	8.4559	880.595	287.521	0	1.21951	1.01985	0.289634	0.154619	1112.15	680.674	0.379084	0.00382197	0.154469	0.255166	0.0737754	0	0	62.8733	6.27617	0.827966	3.39958	423.692	28.2689	0	217.312	97.5681	14.3442
C:\LabSolutions\Data\Primary_metabolites\WashU project\220526_Compare PCA vs MeOH_1\19_MeOH extract_#2_2_020.lcd	MeOH extract_#2_2	19	4.89296	1.30703	3.50347	12.3374	18.4173	6.82019	0.681336	2.07493	0.0100868	111.119	14.4305	0.0410032	6.1158	0.374094	12.8316	0.00251663	4.51812	0	70.4556	10.9335	9.19314	878.5	289.621	0	1.26455	0.976445	0.426624	0.117731	1123.11	674.021	0.623183	0.00468002	0.0742054	0.37542	0.0485883	0	0	63.3824	6.28412	0.875792	3.05707	438.485	28.013	0	224.509	97.5933	14.4562
C:\LabSolutions\Data\Primary_metabolites\WashU project\220526_Compare PCA vs MeOH_1\20_MeOH extract_#2_3_021.lcd	MeOH extract_#2_3	20	5.62047	1.46402	3.39736	13.5069	20.1154	7.23983	0.759987	2.14742	0.0203604	113.597	15.257	0.0353123	7.07177	0.375242	13.913	0.126423	5.01226	0	82.2207	12.0008	10.2696	1016.53	323.659	0	1.26709	1.25365	0.495916	0.136481	1279.07	773.973	0.615047	0.00312805	0.141671	0.370593	0.0280228	0	0	70.7882	7.21726	0.763668	3.26086	513.363	32.695	0	247.758	112.204	15.157
C:\LabSolutions\Data\Primary_metabolites\WashU project\220526_Compare PCA vs MeOH_1\22_MeOH extract_#3_1_023.lcd	MeOH extract_#3_1	22	4.77547	1.21058	2.98562	10.7804	17.5322	5.74589	0.596963	1.72357	0.0201996	89.864	12.7448	0.0510885	6.04793	0.307298	12.1329	0.00207954	3.81214	0	63.0373	10.0858	8.51095	796.124	263.583	0	1.12871	1.0368	0.463564	0.149447	1035.99	649.939	0.477405	0.000789734	0.12453	0.314863	0.0445916	0	0	61.0605	5.78516	0.677175	2.33936	416.148	26.9974	0	208.893	91.827	14.0053
C:\LabSolutions\Data\Primary_metabolites\WashU project\220526_Compare PCA vs MeOH_1\23_MeOH extract_#3_2_024.lcd	MeOH extract_#3_2	23	5.01073	1.1174	2.80279	11.1296	17.8178	5.60025	0.50673	1.66599	0.0254176	84.8555	12.8797	0.0618414	5.96027	0.468206	12.1669	0.185628	4.3302	0	67.4506	10.9226	8.73542	837.428	273.902	0	1.19313	0.954165	0.542053	0.142797	1073.12	679	0.435146	0.00249754	0.122453	0.237984	0.0209449	0	0	63.5014	6.13917	0.633215	2.43446	432.797	27.8154	0	223.381	96.4644	14.1479
C:\LabSolutions\Data\Primary_metabolites\WashU project\220526_Compare PCA vs MeOH_1\24_MeOH extract_#3_3_025.lcd	MeOH extract_#3_3	24	5.55189	1.07147	2.74124	10.6915	16.9092	5.21105	0.52074	1.65425	0.0326041	79.0221	12.068	0.0303038	6.12779	0.340255	11.9785	0.086354	4.18302	0	69.7501	11.6222	8.67007	851.505	279.543	0	1.21699	0.989254	0.802919	0.185409	1062.32	674.249	0.404014	0.000250692	0.148445	0.247204	0.0283988	0	0	65.9593	6.19213	0.57569	2.26254	448.709	28.4219	0	223.971	97.5132	14.8386
		Sample #1	3.07503	1.68108	3.8906	15.1481	17.7767	8.05244	0.83569	2.43739	0.0145414	130.373	15.2937	0.0205972	6.50575	0.251367	13.0077	0.102835	4.53939	0	116.998	11.6425	10.9294	1154.73	380.3	0	1.39246	1.15265	0.385627	0.223325	1295.17	818.598	0.574974	0.00223327	0.128018	0.377584	0.0661422	0	0	74.2002	7.26811	0.0439695	0.332322	521.634	33.9991	0	250.048	117.884	16.6863
		Sample #2	5.34359	1.39131	3.53019	12.9871	19.1976	6.97667	0.735962	2.11927	0.0116298	114.039	14.6532	0.0343531	6.53586	0.388561	13.4403	0.0517126	4.62223	0	74.1508	11.0466	9.30621	925.208	300.267	0	1.25038	1.08332	0.404058	0.136277	1171.44	709.556	0.539105	0.00387668	0.123448	0.333726	0.0501288	0	0	65.6813	6.59252	0.822475	3.23917	458.513	29.659	0	229.86	102.455	14.6525
		Sample #3	5.1127	1.13315	2.84322	10.8672	17.4197	5.51906	0.541478	1.68127	0.0260738	84.5805	12.5642	0.0477446	6.04533	0.37192	12.0928	0.0913538	4.10845	0	66.746	10.8769	8.63881	828.352	272.343	0	1.17961	0.993406	0.602845	0.159218	1057.14	667.729	0.438855	0.00117932	0.131809	0.266684	0.0313118	0	0	63.5071	6.03882	0.628693	2.34545	432.551	27.7449	0	218.748	95.2682	14.3306
		Average	4.51044	1.40185	3.42133	13.0008	18.1313	6.84939	0.704377	2.07931	0.017415	109.664	14.1704	0.0342316	6.36231	0.337283	12.8469	0.0819672	4.42336	0	85.9649	11.1886	9.62481	969.431	317.637	0	1.27415	1.07646	0.464177	0.17294	1174.59	731.961	0.517645	0.00242976	0.127759	0.325998	0.0491943	0	0	67.7962	6.63315	0.498379	1.97232	470.899	30.4677	0	232.885	105.202	15.2231
		Fold change (PCA/MeOH)	0.00498852	0.784797	0.356876	0.474222	0.736194	0.666108	0.348851	0.438529	1.8655	1.12427	0.518287	0	0.849328	0	1.01527	0.424954	0.173251	#DIV/0!	1.72914	0.375082	0	0.140367	0.953674	#DIV/0!	2.26205	0.0550113	0.100674	0.371633	2.09142	2.03867	1.3626	4.38774	5.96797	2.45559	2.39007	#DIV/0!	#DIV/0!	3.52614	3.50129	0.0705214	0.0392249	3.63938	3.57608	#DIV/0!	2.52564	3.4871	4.90889
Experiment 2
Data Filename	Sample Name	Sample ID	Cystine	Asparagine	Aspartic acid	Serine	Alanine	4-Hydroxyproline	Cystathionine	Glycine	Citicoline	Glutamine	Threonine	Cysteine	Dimethylglycine	Methionine sulfoxide	Glutamic acid	Cytidine monophosphate	Citrulline	Guanosine monophosphate	Proline	Ornitine	2-Aminobutyric acid	Lysine	Histidine	Adenosine monophosphate	Uracil	Argininosuccinic acid	Thymidine monophosphate	Homocysteine	Arginine	Creatine	4-Aminobutyric acid	Cysteamine	Cytosine	Nicotinic acid	Cytidine 3',5'-cyclic monophosphate	Hypoxanthine	Homocystine	Choline	Uridine	5-Glutamylcysteine	Glutathione	Valine	Creatinine	Norepinephrine	Carnitine	Methionine	Niacinamide
C:\LabSolutions\Data\Primary_metabolites\WashU project\220527_Compare PCA vs MeOH_2\03_PCA extract_#1_1_003.lcd	PCA extract_#1_1	3	0.0104316	0.623796	0.635447	3.32809	8.92381	2.3588	0.116256	0.492805	0	55.2927	5.21646	0.0339079	2.06898	0.0329811	9.0415	0	0.097601	0	53.9359	1.95176	0.594755	48.9457	145.217	0	1.14738	0.0276382	0	0	461.213	1039.17	1.0021	0	1.23901	0.647699	0.0518617	0	0	71.9625	11.4276	0	0	618.678	63.99	0	355.566	195.285	53.6523
C:\LabSolutions\Data\Primary_metabolites\WashU project\220527_Compare PCA vs MeOH_2\04_PCA extract_#1_2_004.lcd	PCA extract_#1_2	4	0.0113506	0.542247	0.689011	3.43607	9.58552	2.80014	0.16708	0.579481	0.0113072	66.2631	5.17423	0.0135782	2.94171	0.0422729	8.55582	0	0.0533532	0	67.4228	1.91961	0.668782	53.4445	144.469	0	1.3721	0.0231241	0	0	558.918	1295.05	0.973325	0	1.57051	0.737314	0.0692116	0	0	93.4274	13.2599	0	0	793.426	74.4162	0	358.542	199.729	56.9108
C:\LabSolutions\Data\Primary_metabolites\WashU project\220527_Compare PCA vs MeOH_2\05_PCA extract_#1_3_005.lcd	PCA extract_#1_3	5	0.0401824	0.607017	0.701537	3.31222	9.19302	2.68483	0.151228	0.57448	0.0113833	64.1385	4.55123	0.0157115	3.29179	0.00605472	8.82563	0	0.0819623	0	78.5896	1.59215	1.66714	60.7286	153.992	0	1.3353	0.0467106	0	0	572.074	1321.54	1.30959	0	1.82395	0.794404	0.0971826	0	0	118.975	15.9885	0	0	927.432	78.0274	0	456.096	251.089	61.0307
C:\LabSolutions\Data\Primary_metabolites\WashU project\220527_Compare PCA vs MeOH_2\07_PCA extract_#2_1_007.lcd	PCA extract_#2_1	7	0.016992	0.630272	0.51104	3.37602	8.43433	2.541	0.190651	0.481465	0.00266358	66.1303	4.96319	0.0166651	2.38292	0.0188092	8.7237	0	0.0744762	0	82.5225	1.91286	1.164	56.9834	154.538	0	1.61004	0.0374634	0	0	572.853	1333.03	0.986744	0	1.54737	0.65474	0.0598935	0	0	120.631	15.2543	0	0	923.75	77.1397	0	416.368	229.601	59.1079
C:\LabSolutions\Data\Primary_metabolites\WashU project\220527_Compare PCA vs MeOH_2\08_PCA extract_#2_2_008.lcd	PCA extract_#2_2	8	0.00746347	0.470719	0.83202	2.92844	8.05881	2.53167	0.161807	0.498425	0.00519673	53.1314	4.50366	0.00513368	2.63384	0.00602573	7.96424	0	0.0564665	0	71.9745	1.96759	1.24301	51.3566	134.691	0	1.43279	0.00664823	0	0	521.65	1185.34	1.20335	0	1.5533	0.582948	0.0800624	0	0	102.121	13.609	0	0	820.907	66.3416	0	360.89	206.805	50.1826
C:\LabSolutions\Data\Primary_metabolites\WashU project\220527_Compare PCA vs MeOH_2\09_PCA extract_#2_3_009.lcd	PCA extract_#2_3	9	0.00527337	0.693314	0.487584	3.33788	8.95528	2.68541	0.125802	0.609472	0	70.0404	4.89721	0.00524273	3.14647	0.006121	9.26386	0	0.0516238	0	88.5028	1.73001	1.9105	58.766	152.73	0	1.39191	0.0457904	0	0	572.207	1387.35	1.17109	0	1.83221	0.585501	0.0716778	0	0	132.075	17.3629	0	0	1062.63	82.7659	0	447.204	252.119	57.9679
C:\LabSolutions\Data\Primary_metabolites\WashU project\220527_Compare PCA vs MeOH_2\11_PCA extract_#3_1_011.lcd	PCA extract_#3_1	11	0.02875	0.527294	0.579487	2.52357	8.27265	2.32136	0.0881232	0.478851	0	60.6128	4.44162	0.0153781	3.1297	0.0184641	8.28375	0	0.108977	0	128.298	2.56175	1.40971	77.3912	203.924	0	2.28004	0.0233229	0	0	1073.77	1620.95	1.27081	0	2.16734	1.04922	0.0582308	0	0	168.132	18.9543	0	0	1222.06	87.2637	0	454.996	288.382	66.8383
C:\LabSolutions\Data\Primary_metabolites\WashU project\220527_Compare PCA vs MeOH_2\12_PCA extract_#3_2_012.lcd	PCA extract_#3_2	12	0.0026863	0.31553	0.660511	2.32989	7.57179	2.26248	0.21385	0.440693	0	55.6053	4.47757	0.0053145	3.07904	0.0308571	7.5214	0	0.098739	0	125.363	2.1766	1.90668	67.8318	189.173	0	1.9183	0.0151197	0	0	1021.97	1528.66	1.04942	0	2.00308	0.702331	0.0793003	0	0	165.233	18.1238	0	0	1155.47	80.4272	0	429.803	280.079	61.9659
C:\LabSolutions\Data\Primary_metabolites\WashU project\220527_Compare PCA vs MeOH_2\13_PCA extract_#3_3_013.lcd	PCA extract_#3_3	13	0.00237872	0.442129	0.396451	2.38201	7.55245	2.10558	0.172511	0.388922	0	55.2415	3.93703	0.0105483	3.04598	0.0893232	7.81194	0	0.103121	0	117.953	2.4062	1.82782	69.098	191.82	0	2.12066	0.0123278	0	0.0222544	989.527	1677.5	1.20907	0	1.99827	0.594342	0.0750303	0	0	155.036	18.6015	0	0	1104.27	81.1472	0	431.966	273.06	63.083
		Sample #1	0.0206549	0.59102	0.675332	3.35879	9.23412	2.61459	0.144855	0.548922	0.0075635	61.8981	4.98064	0.0210659	2.76749	0.0271029	8.80765	0	0.0776388	0	66.6494	1.82117	0.976892	54.3729	147.893	0	1.28493	0.032491	0	0	530.735	1218.59	1.09501	0	1.54449	0.726472	0.072752	0	0	94.7883	13.5587	0	0	779.845	72.1445	0	390.068	215.368	57.1979
		Sample #2	0.00990961	0.598102	0.610215	3.21411	8.48281	2.58603	0.15942	0.529787	0.0026201	63.1007	4.78802	0.00901384	2.72108	0.0103186	8.6506	0	0.0608555	0	80.9999	1.87015	1.43917	55.702	147.32	0	1.47825	0.0299673	0	0	555.57	1301.91	1.12039	0	1.64429	0.60773	0.0705446	0	0	118.276	15.4087	0	0	935.762	75.4157	0	408.154	229.508	55.7528
		Sample #3	0.0112717	0.428318	0.545483	2.41182	7.79896	2.22981	0.158161	0.436155	0	57.1532	4.28541	0.0104136	3.08491	0.0462148	7.87236	0	0.103612	0	123.871	2.38152	1.71474	71.4403	194.972	0	2.10633	0.0169235	0	0.00741813	1028.42	1609.04	1.17643	0	2.05623	0.781964	0.0708538	0	0	162.8	18.5599	0	0	1160.6	82.946	0	438.922	280.507	63.9624
		Average	0.0139454	0.539146	0.610343	2.99491	8.5053	2.47681	0.154145	0.504955	0.00339453	60.7173	4.68469	0.0134978	2.85783	0.0278788	8.44354	0	0.0807022	0	90.5069	2.02428	1.37693	60.5051	163.395	0	1.62317	0.0264606	0	0.00247271	704.909	1376.51	1.13061	0	1.74834	0.705389	0.0713834	0	0	125.288	15.8424	0	0	958.736	76.8354	0	412.381	241.794	58.971
C:\LabSolutions\Data\Primary_metabolites\WashU project\220527_Compare PCA vs MeOH_2\15_MeOH extract_#1_1_015.lcd	MeOH extract_#1_1	15	1.87566	1.17072	2.34578	9.68355	11.289	4.7684	0.413053	1.35978	0.011043	55.1308	7.37646	0.00885683	5.1892	0.074628	13.8785	0	6.07167	0	92.9483	11.7044	9.22759	692.866	298.46	0	1.08969	0.935231	0	0.120426	1085.97	677.039	0.485047	0	0.579299	0.298197	0.045213	0	0	58.9068	6.52112	0	0	435.661	25.9047	0	214.605	95.6335	15.2418
C:\LabSolutions\Data\Primary_metabolites\WashU project\220527_Compare PCA vs MeOH_2\16_MeOH extract_#1_2_016.lcd	MeOH extract_#1_2	16	2.04839	1.19315	2.14698	9.20892	10.5337	4.6373	0.367382	1.30626	0.0291827	51.7231	7.42043	0.00923475	5.14545	0.0696272	12.2794	0	5.89629	0	89.1524	12.1219	8.75092	643.594	276.175	0	1.05359	0.845913	0	0.125781	970.95	646.539	0.418601	0	0.524791	0.418476	0.0726054	0	0	55.174	6.2806	0	0	397.113	24.174	0	199.086	90.3073	14.7786
C:\LabSolutions\Data\Primary_metabolites\WashU project\220527_Compare PCA vs MeOH_2\17_MeOH extract_#1_3_017.lcd	MeOH extract_#1_3	17	2.61655	1.62033	2.22985	9.91485	11.2045	5.12964	0.43332	1.29972	0.0396195	54.163	7.28844	0.0161002	5.04057	0.0506108	13.2945	0	6.38233	0	93.391	11.7435	8.94005	680.12	301.254	0	1.1075	1.07971	0	0.182468	1087.06	686.31	0.590764	0	0.578134	0.461441	0.0343945	0	0	59.1115	6.37962	0	0	422.411	25.6589	0	217.789	97.4042	16.2055
C:\LabSolutions\Data\Primary_metabolites\WashU project\220527_Compare PCA vs MeOH_2\19_MeOH extract_#2_1_019.lcd	MeOH extract_#2_1	19	2.97693	1.42106	2.45466	9.85321	9.99803	5.02242	0.343248	1.28704	0.0714329	52.1883	6.67439	0.0234105	5.10752	0.0800392	12.8788	0	6.02124	0	94.3502	11.3907	9.77017	663.397	282.49	0	1.05196	0.884949	0	0.113258	1068.67	671.655	0.514854	0	0.588628	0.442032	0.0925584	0	0	56.3688	6.52545	0	0	429.504	25.9307	0	207.663	96.7443	15.5411
C:\LabSolutions\Data\Primary_metabolites\WashU project\220527_Compare PCA vs MeOH_2\20_MeOH extract_#2_2_020.lcd	MeOH extract_#2_2	20	3.53455	1.67874	2.35516	10.3244	9.30389	4.96474	0.467118	1.13665	0.0806006	51.1432	5.92416	0.000925918	4.9733	0.0630646	12.5546	0	5.91195	0	91.4378	10.7722	8.7398	641.746	282.461	0	1.05147	0.830049	0	0.180715	1027.53	663.477	0.580686	0	0.546406	0.341841	0.0644559	0	0	54.8043	6.2604	0	0	413.121	24.6826	0	207.259	92.036	15.3533
C:\LabSolutions\Data\Primary_metabolites\WashU project\220527_Compare PCA vs MeOH_2\21_MeOH extract_#2_3_021.lcd	MeOH extract_#2_3	21	3.99929	1.87286	2.4379	10.4723	9.23738	5.12525	0.366118	1.18891	0.0935385	47.2929	6.17881	0.014288	4.92541	0.137345	12.673	0	5.97494	0	92.8398	11.627	9.28169	625.659	284.357	0	1.02727	0.928593	0	0.181545	1025.61	661.018	0.45071	0	0.544992	0.301124	0.055887	0	0	55.5213	6.37064	0	0	407.401	25.0189	0	209.25	94.7227	15.6909
C:\LabSolutions\Data\Primary_metabolites\WashU project\220527_Compare PCA vs MeOH_2\23_MeOH extract_#3_1_023.lcd	MeOH extract_#3_1	23	4.22864	2.00959	2.23655	10.7371	8.57798	5.04837	0.386636	1.1587	0.0887907	48.7333	5.74676	0.010203	5.06491	0.063374	11.8192	0	5.50267	0	87.9491	9.45872	8.56586	571.303	268.154	0	1.03296	0.914285	0	0.138624	985.858	664.382	0.384836	0	0.483127	0.394334	0.0737746	0	0	55.414	6.23103	0	0	397.813	23.7319	0	197.416	94.7411	14.6942
C:\LabSolutions\Data\Primary_metabolites\WashU project\220527_Compare PCA vs MeOH_2\24_MeOH extract_#3_2_024.lcd	MeOH extract_#3_2	24	4.72097	2.40045	2.34491	11.6521	8.59268	5.55664	0.437345	1.22014	0.0940342	50.1477	5.58847	0.00801387	4.29411	0.0679487	12.299	0	5.36048	0	91.5675	9.85587	9.08598	563.118	275.18	0	0.980982	0.89166	0	0.104535	1008.36	671.488	0.449841	0	0.545456	0.393304	0.0765509	0	0	57.4655	6.23568	0	0	419.262	23.7282	0	205.365	94.1026	14.8729
C:\LabSolutions\Data\Primary_metabolites\WashU project\220527_Compare PCA vs MeOH_2\25_MeOH extract_#3_3_025.lcd	MeOH extract_#3_3	25	5.59862	2.90626	2.54926	12.7024	8.35311	5.88797	0.438728	1.25856	0.104958	52.9462	5.67252	0.00269386	4.95555	0.00860939	12.6674	0	6.07001	0	93.0788	10.0994	8.55077	588.24	276.648	0	0.988843	1.02459	0	0.145393	1019.19	681.925	0.461088	0	0.492153	0.43101	0.0670364	0	0	55.7499	6.32421	0	0	413.577	25.8035	0	211.727	95.7433	15.2698
		Sample #1	2.1802	1.32807	2.24087	9.60244	11.0091	4.84511	0.404585	1.32192	0.0266151	53.6723	7.36178	0.0113973	5.12507	0.0649553	13.1508	0	6.11676	0	91.8306	11.8566	8.97285	672.193	291.963	0	1.08359	0.953618	0	0.142892	1047.99	669.963	0.498137	0	0.560741	0.392705	0.0507376	0	0	57.7308	6.39378	0	0	418.395	25.2459	0	210.493	94.4483	15.4086
		Sample #2	3.50359	1.65755	2.41591	10.2166	9.5131	5.03747	0.392161	1.2042	0.0818573	50.2081	6.25912	0.0128748	5.00208	0.0934829	12.7021	0	5.96938	0	92.8759	11.2633	9.26389	643.601	283.103	0	1.04357	0.881197	0	0.158506	1040.6	665.383	0.515417	0	0.560009	0.361666	0.0709671	0	0	55.5648	6.3855	0	0	416.675	25.2107	0	208.057	94.501	15.5284
		Sample #3	4.84941	2.43877	2.37691	11.6972	8.50792	5.49766	0.420903	1.21247	0.0959276	50.6091	5.66925	0.00697024	4.77152	0.046644	12.2619	0	5.64439	0	90.8651	9.80466	8.7342	574.22	273.327	0	1.00093	0.943512	0	0.129517	1004.47	672.598	0.431922	0	0.506912	0.406216	0.072454	0	0	56.2098	6.26364	0	0	410.217	24.4212	0	204.836	94.8623	14.9456
		Average	3.51107	1.80813	2.34456	10.5054	9.6767	5.12675	0.405883	1.2462	0.0681333	51.4965	6.43005	0.0104141	4.96622	0.0683608	12.7049	0	5.91018	0	91.8572	10.9749	8.99031	630.005	282.798	0	1.0427	0.926109	0	0.143638	1031.02	669.315	0.481825	0	0.542554	0.386862	0.0647196	0	0	56.5018	6.34764	0	0	415.096	24.9593	0	207.796	94.6039	15.2942
		Fold change (PCA/MeOH)	0.00397184	0.298179	0.260323	0.285082	0.878946	0.483115	0.379778	0.405197	0.0498219	1.17906	0.728562	1.29611	0.575452	0.407818	0.664587	#DIV/0!	0.0136548	#DIV/0!	0.9853	0.184447	0.153157	0.0960391	0.57778	#DIV/0!	1.5567	0.0285718	#DIV/0!	0.0172148	0.683699	2.0566	2.34652	#DIV/0!	3.22242	1.82336	1.10297	#DIV/0!	#DIV/0!	2.21742	2.4958	#DIV/0!	#DIV/0!	2.30967	3.07843	#DIV/0!	1.98455	2.55586	3.85577
Experiment 3
Data Filename	Sample Name	Sample ID	Cystine	Asparagine	Aspartic acid	Serine	Alanine	4-Hydroxyproline	Cystathionine	Glycine	Citicoline	Glutamine	Threonine	Cysteine	Dimethylglycine	Methionine sulfoxide	Glutamic acid	Cytidine monophosphate	Citrulline	Guanosine monophosphate	Proline	Ornitine	2-Aminobutyric acid	Lysine	Histidine	Adenosine monophosphate	Uracil	Argininosuccinic acid	Thymidine monophosphate	Homocysteine	Arginine	Creatine	4-Aminobutyric acid	Cysteamine	Cytosine	Nicotinic acid	Cytidine 3',5'-cyclic monophosphate	Hypoxanthine	Homocystine	Choline	Uridine	5-Glutamylcysteine	Glutathione	Valine	Creatinine	Norepinephrine	Carnitine	Methionine	Niacinamide
C:\LabSolutions\Data\Primary_metabolites\WashU project\220531_Compare PCA vs MeOH_3\03_PCA extract_#1_1_003.lcd	PCA extract_#1_1	3	0.0299431	0.476229	0.414496	2.82033	7.04566	2.11917	0.0998478	0.411199	0.0118361	66.881	3.54741	0	0	0	6.66413	0	0	0	98.4999	1.53683	2.01187	156.111	220.827	0	0.669243	0.0329909	0	0.0960404	251.443	647.339	0.24131	0	1.66273	0.570434	0.00690087	0	0	88.7686	13.4193	0	0	482.159	43.5438	0	391.295	199.943	44.5725
C:\LabSolutions\Data\Primary_metabolites\WashU project\220531_Compare PCA vs MeOH_3\04_PCA extract_#1_2_004.lcd	PCA extract_#1_2	4	0.032494	0.418468	0.350025	2.8613	7.86225	2.45844	0.209522	0.459712	0.00420539	63.4889	3.46645	0	0	0	7.34077	0	0	0	102.966	0.877899	2.58493	166.879	238.192	0	0.696997	0.0713787	0	0.149858	264.173	709.023	0.291973	0	1.74731	0.534349	0.00423857	0	0	94.9603	14.0853	0	0	465.493	45.2118	0	409.54	216.702	47.9395
C:\LabSolutions\Data\Primary_metabolites\WashU project\220531_Compare PCA vs MeOH_3\05_PCA extract_#1_3_005.lcd	PCA extract_#1_3	5	0.0221914	0.473622	0.449434	2.50294	6.75631	2.21238	0.118289	0.402032	0.0203974	59.0273	3.10594	0	0	0.0182778	6.00356	0	0	0	80.627	1.31288	2.40536	141.142	197.308	0	0.576894	0.0915613	0	0.0778698	211.44	572.829	0.210253	0	1.38689	0.400831	0.00552783	0	0	70.4326	11.9302	0	0	357.016	36.0427	0	314.13	172.934	37.7868
C:\LabSolutions\Data\Primary_metabolites\WashU project\220531_Compare PCA vs MeOH_3\07_PCA extract_#2_1_007.lcd	PCA extract_#2_1	7	0.0150948	0.478997	0.419041	2.63062	6.67254	2.23685	0.144813	0.419971	0.0112612	55.6848	3.09411	0	0	0	6.42827	0	0	0	85.0401	1.70211	2.55278	133.529	185.209	0	0.479863	0.0618876	0	0.135611	221.013	589.055	0.225279	0	1.38868	0.428184	0.00366967	0	0	81.3538	12.8308	0	0	404.659	36.3952	0	354.355	193.597	43.4181
C:\LabSolutions\Data\Primary_metabolites\WashU project\220531_Compare PCA vs MeOH_3\08_PCA extract_#2_2_008.lcd	PCA extract_#2_2	8	0.00713948	0.34898	0.400583	2.16442	6.0173	1.99326	0.103796	0.330376	0.00533063	48.7029	3.09875	0	0	0.0273969	5.7322	0	0	0	76.7568	1.46765	2.05622	125.731	182.247	0	0.573536	0.0346526	0	0.129881	203.706	543	0	0	1.29262	0.543505	0.0157998	0	0	72.4599	11.535	0	0	347.856	31.6571	0	315.3	174.054	37.6164
C:\LabSolutions\Data\Primary_metabolites\WashU project\220531_Compare PCA vs MeOH_3\09_PCA extract_#2_3_009.lcd	PCA extract_#2_3	9	0.0142948	0.484023	0.423277	2.4136	5.96979	1.9884	0.0917025	0.322544	0.00347856	52.9244	3.23329	0	0	0	5.93381	0	0	0	83.2573	1.52104	1.84829	131.695	195.104	0	0.639925	0.0394215	0	0.0865792	207.66	593.053	0	0	1.35562	0.554419	0	0	0	74.0613	11.4536	0	0	347.182	31.4239	0	316.219	172.481	37.3964
C:\LabSolutions\Data\Primary_metabolites\WashU project\220531_Compare PCA vs MeOH_3\11_PCA extract_#3_1_011.lcd	PCA extract_#3_1	11	0.0086881	0.461569	0.388282	2.06905	6.28144	1.8747	0.0969184	0.338237	0	50.1731	3.0075	0	0	0	6.63051	0	0	0	75.3126	1.32603	2.69992	115.783	187.586	0	0.642379	0.06573	0	0	257.737	783.287	0.241319	0	1.70159	0.60683	0	0	0	86.6185	15.2243	0	0	410.498	42.3192	0	390.76	219.876	47.9185
C:\LabSolutions\Data\Primary_metabolites\WashU project\220531_Compare PCA vs MeOH_3\12_PCA extract_#3_2_012.lcd	PCA extract_#3_2	12	0.00181087	0.309791	0.323873	1.94637	5.62023	1.77129	0.0984207	0.364598	0.00371536	47.1218	2.99032	0	0	0	5.63366	0	0	0	72.8486	1.2376	2.56077	104.809	169.666	0	0.695138	0.0871608	0	0.0699508	234.961	659.803	0.258577	0	1.25673	0.360304	0.00564216	0	0	69.4791	12.3571	0	0	337.66	37.4584	0	318.556	186.229	38.8148
C:\LabSolutions\Data\Primary_metabolites\WashU project\220531_Compare PCA vs MeOH_3\13_PCA extract_#3_3_013.lcd	PCA extract_#3_3	13	0.00560058	0.326994	0.344126	1.73447	5.6281	1.8087	0.0787137	0.293678	0.00173676	50.3907	2.88128	0	0	0	5.80587	0.00976336	0	0	72.0552	1.94607	1.38714	110.346	169.734	0	0.728921	0.0688491	0	0	229.228	618.206	0.187641	0	1.38052	0.40832	0.00183171	0	0	68.3253	12.2021	0	0	327.357	33.9581	0	298.227	181.429	37.7227
		Sample #1	0.0282095	0.456106	0.404652	2.72819	7.22141	2.26333	0.142553	0.424314	0.0121463	63.1324	3.37327	0	0	0.0060926	6.66949	0	0	0	94.031	1.24254	2.33405	154.711	218.776	0	0.647711	0.0653103	0	0.107923	242.352	643.064	0.247845	0	1.59898	0.501871	0.00555576	0	0	84.7205	13.1449	0	0	434.889	41.5994	0	371.655	196.526	43.4329
		Sample #2	0.0121764	0.437333	0.4143	2.40288	6.21988	2.07284	0.113437	0.35763	0.00669013	52.4374	3.14205	0	0	0.0091323	6.03143	0	0	0	81.6847	1.5636	2.15243	130.318	187.52	0	0.564441	0.0453206	0	0.117357	210.793	575.036	0.075093	0	1.34564	0.508703	0.00648982	0	0	75.9583	11.9398	0	0	366.566	33.1587	0	328.625	180.044	39.477
		Sample #3	0.00536652	0.366118	0.352094	1.91663	5.84326	1.81823	0.0913509	0.332171	0.00181737	49.2285	2.9597	0	0	0	6.02335	0.00325445	0	0	73.4055	1.50323	2.21594	110.313	175.662	0	0.688813	0.0739133	0	0.0233169	240.642	687.099	0.229179	0	1.44628	0.458485	0.00249129	0	0	74.8076	13.2612	0	0	358.505	37.9119	0	335.848	195.845	41.4853
		Average	0.0152508	0.419853	0.390349	2.34923	6.42818	2.05147	0.11578	0.371372	0.0068846	54.9328	3.15834	0	0	0.00507497	6.24142	0.00108482	0	0	83.0404	1.43646	2.23414	131.781	193.986	0	0.633655	0.0615147	0	0.0828656	231.262	635.066	0.184039	0	1.46363	0.489686	0.00484562	0	0	78.4955	12.782	0	0	386.653	37.5567	0	345.376	190.805	41.4651
C:\LabSolutions\Data\Primary_metabolites\WashU project\220531_Compare PCA vs MeOH_3\15_MeOH extract_#1_1_015.lcd	MeOH extract_#1_1	15	6.25555	2.3735	2.7285	12.0507	7.47372	5.86007	0.378158	1.23311	0.100881	44.691	4.701	0	0	0.119891	4.97939	0.0257038	0	0	91.1671	8.90395	8.23684	622.529	235.397	0	1.04869	0.747076	0	0.238526	892.437	629.385	0.454379	0	0.385236	0.380645	0	0	0	68.9203	6.7085	0	0	417.965	22.3037	0	197.446	90.345	13.6341
C:\LabSolutions\Data\Primary_metabolites\WashU project\220531_Compare PCA vs MeOH_3\16_MeOH extract_#1_2_016.lcd	MeOH extract_#1_2	16	7.33049	3.42481	2.92403	13.5814	6.60514	6.59252	0.379617	1.2103	0.1297	45.2973	4.54909	0	0	0.137873	5.06063	0.0105073	0	0	95.9054	10.9443	8.4655	637.883	250.351	0	1.06747	0.812031	0	0.265259	917.519	670.644	0.484972	0	0.493938	0.393439	0.100303	0	0	69.7265	6.88269	0	0	453.04	23.5767	0	207.03	92.7233	13.6547
C:\LabSolutions\Data\Primary_metabolites\WashU project\220531_Compare PCA vs MeOH_3\17_MeOH extract_#1_3_017.lcd	MeOH extract_#1_3	17	8.59087	4.02706	3.22006	15.5747	7.00146	7.37165	0.545698	1.36199	0.176581	54.8935	4.79131	0	0	0.119044	5.31748	0.00334045	0	0	95.6862	10.2508	8.31742	628.361	240.814	0	0.903596	0.891617	0	0.181479	933.324	654.579	0.444524	0	0.462899	0.268975	0.0750727	0	0	69.382	6.71954	0	0	441.913	22.4511	0	202.888	90.6753	13.7019
C:\LabSolutions\Data\Primary_metabolites\WashU project\220531_Compare PCA vs MeOH_3\19_MeOH extract_#2_1_019.lcd	MeOH extract_#2_1	19	8.52809	4.00822	3.47076	15.2507	6.50029	6.87242	0.540513	1.26443	0.240542	57.3849	4.48797	0	0	0.0572525	5.34065	0.0420422	0	0	94.6683	9.24507	7.87273	602.041	236.192	0	1.0124	0.757956	0	0.292875	903.231	640.759	0.510172	0	0.449343	0.324994	0.104423	0	0	69.9558	6.86412	0	0	434.986	22.6345	0	201.249	91.9874	13.7191
C:\LabSolutions\Data\Primary_metabolites\WashU project\220531_Compare PCA vs MeOH_3\20_MeOH extract_#2_2_020.lcd	MeOH extract_#2_2	20	9.01016	4.43749	3.31534	15.9736	6.28142	7.63127	0.490429	1.2814	0.177127	59.3318	4.30597	0	0	0.0983678	5.41336	0.013917	0	0	90.349	8.53789	8.14456	559.043	227.821	0	1.00728	0.742762	0	0.236861	910.585	652.03	0.417661	0	0.433451	0.321934	0	0	0	70.8668	6.78949	0	0	441.193	23.2883	0	207.202	91.7235	13.6133
C:\LabSolutions\Data\Primary_metabolites\WashU project\220531_Compare PCA vs MeOH_3\21_MeOH extract_#2_3_021.lcd	MeOH extract_#2_3	21	9.51185	4.503	3.6121	17.2879	6.51434	7.7551	0.558363	1.42127	0.224935	63.1387	4.36071	0	0	0.135409	5.36081	0.00712435	0	0	89.0679	8.82085	7.94683	574.993	230.715	0	1.02572	0.694082	0	0.195472	892.618	650.666	0.458293	0	0.447908	0.3894	0	0	0	70.0353	6.63013	0	0	455.219	25.2491	0	213.226	91.9529	14.3721
C:\LabSolutions\Data\Primary_metabolites\WashU project\220531_Compare PCA vs MeOH_3\23_MeOH extract_#3_1_023.lcd	MeOH extract_#3_1	23	10.3183	4.60115	3.30868	17.2197	5.5988	7.6241	0.63724	1.28488	0.162479	66.7524	3.96555	0	0	0.109194	4.88004	0.00250586	0	0	76.4186	7.16453	7.0489	491.275	199.674	0	0.909981	0.659328	0	0.199607	755.104	545.272	0.404179	0	0.270419	0.235392	0.0739536	0	0	57.8368	5.72365	0	0	368.135	18.9532	0	166.125	77.6044	11.7949
C:\LabSolutions\Data\Primary_metabolites\WashU project\220531_Compare PCA vs MeOH_3\24_MeOH extract_#3_2_024.lcd	MeOH extract_#3_2	24	11.142	5.47587	3.67218	18.903	5.55048	8.42533	0.759669	1.39694	0.179412	71.768	4.08326	0	0	0.0875282	5.23719	0.0615586	0	0	78.8247	7.36466	6.7369	482.036	192.601	0	0.795864	0.70473	0	0.17639	763.633	510.338	0.395875	0	0.366368	0.26882	0.0496853	0	0	50.8631	5.255	0	0	319.544	20.6881	0	171.031	72.2521	10.9372
C:\LabSolutions\Data\Primary_metabolites\WashU project\220531_Compare PCA vs MeOH_3\25_MeOH extract_#3_3_025.lcd	MeOH extract_#3_3	25	11.2936	5.99663	3.83538	20.6306	5.17748	8.61621	0.768918	1.44781	0.268026	78.0179	4.0951	0	0	0.10134	5.4381	0.0307117	0	0	76.2882	7.26397	6.23745	456.609	190.089	0	0.79192	0.662942	0	0.186785	738.818	512.353	0.359922	0	0.346259	0.28787	0	0	0	54.3201	5.1469	0	0	348.957	19.9698	0	163.666	71.9143	10.5505
		Sample #1	7.3923	3.27512	2.95753	13.7356	7.02677	6.60808	0.434491	1.26847	0.135721	48.2939	4.68047	0	0	0.125603	5.11917	0.0131838	0	0	94.2529	10.033	8.33992	629.591	242.187	0	1.00659	0.816908	0	0.228421	914.427	651.536	0.461292	0	0.447358	0.347686	0.0584586	0	0	69.3429	6.77024	0	0	437.639	22.7772	0	202.455	91.2479	13.6636
		Sample #2	9.0167	4.31624	3.46607	16.1707	6.43202	7.4196	0.529768	1.32237	0.214201	59.9518	4.38488	0	0	0.0970098	5.37161	0.0210279	0	0	91.3617	8.86794	7.98804	578.692	231.576	0	1.01513	0.7316	0	0.241736	902.145	647.818	0.462042	0	0.443567	0.345443	0.0348077	0	0	70.286	6.76125	0	0	443.799	23.724	0	207.226	91.8879	13.9015
		Sample #3	10.918	5.35788	3.60541	18.9178	5.44225	8.22188	0.721942	1.37654	0.203306	72.1794	4.04797	0	0	0.0993541	5.18511	0.0315921	0	0	77.1772	7.26439	6.67442	476.64	194.121	0	0.832588	0.675667	0	0.187594	752.518	522.654	0.386659	0	0.327682	0.264027	0.041213	0	0	54.34	5.37518	0	0	345.545	19.8704	0	166.941	73.9236	11.0942
		Average	9.10899	4.31641	3.343	16.2747	6.30035	7.41652	0.562067	1.32246	0.184409	60.1417	4.37111	0	0	0.107322	5.22529	0.0219346	0	0	87.5973	8.72178	7.66746	561.641	222.628	0	0.951436	0.741392	0	0.21925	856.363	607.336	0.436664	0	0.406202	0.319052	0.0448264	0	0	64.6563	6.30222	0	0	408.995	22.1238	0	192.207	85.6865	12.8864
		Fold change (PCA/MeOH)	0.00167426	0.0972688	0.116766	0.144349	1.02029	0.276608	0.20599	0.280819	0.0373333	0.913389	0.722549	#DIV/0!	#DIV/0!	0.0472872	1.19446	0.049457	#DIV/0!	#DIV/0!	0.947979	0.164698	0.29138	0.234635	0.871345	#DIV/0!	0.665999	0.082972	#DIV/0!	0.377949	0.270052	1.04566	0.421466	#DIV/0!	3.60321	1.53482	0.108098	#DIV/0!	#DIV/0!	1.21404	2.02817	#DIV/0!	#DIV/0!	0.945375	1.69757	#DIV/0!	1.79689	2.22678	3.21773
[truncated: 52 more columns]
